# Supplementary material for: Optimising the Structure-Function Relationship at the Locus of Deficit in Retinal Disease
Source: Front Neurosci. 2019 Apr 9;13:306. doi: 10.3389/fnins.2019.00306 (PMC6467237; doi:10.3389/fnins.2019.00306)
Supplement: Supplementary file 1 [file Table_1.XLSX]

## Sheet: Sheet1
	Proportion seen for each eccentricity level for each subject								Proportion seen for each eccentricity level for each subject
		Eccentricity (degrees)	Static	Inward	Outward					Eccentricity (degrees)	Static	Inward	Outward
	Glaucoma subject 1	18.6	1	1	1				Retinitis pigmentosa subject 1	13.5	1	0.95	0.9
		19.6	1	0.98	0.98					14.5	0.9	0.9	1
		20.6	1	0.98	0.98					15.5	0.9	0.9	1
		21.6	0.95	0.98	0.96					16.5	0.9	0.7	0.85
		22.6	0.8	0.74	0.83					17.5	0.6	0.6	0.55
		23.6	0.58	0.6	0.58					18.5	0.5	0.5	0.75
		24.6	0.58	0.55	0.58					19.5	0.5	0.65	0.5
		25.6	0.53	0.48	0.43					20.5	0.55	0.4	0.6
		26.6	0.5	0.4	0.54					21.5	0.4	0.6	0.35
	Glaucoma subject 2	12	0.95	0.95	0.95				Retinitis pigmentosa subject 2	8	1	0.97	0.97
		13	0.85	1	0.9					9	1	0.97	0.97
		14	1	0.9	0.95					10	0.97	0.97	0.9
		15	0.9	0.95	0.9					11	0.85	0.9	0.87
		16	0.7	0.75	0.7					12	0.87	0.85	0.8
		17	0.55	0.7	0.7					13	0.57	0.67	0.7
		18	0.6	0.65	0.7					14	0.67	0.6	0.6
		19	0.45	0.55	0.55					15	0.57	0.63	0.5
		20	0.5	0.55	0.6					16	0.47	0.5	0.63
	Glaucoma subject 3	11.6	1	1	1				Retinitis pigmentosa subject 3	7.3	1	1	1
		12.6	1	1	1					8.3	1	1	1
		13.6	0.93	0.97	1					9.3	1	1	1
		14.6	0.87	0.87	0.83					10.3	0.95	0	0.85
		15.6	0.73	0.63	0.73					11.3	-	0.65	0.75
		16.6	0.6	0.6	0.63					12.3	0.6	0.6	0.6
		17.6	0.47	0.57	0.53					13.3	0.45	0.5	0.45
		18.6	0.53	0.53	0.63					14.3	0.55	0.6	0.55
		19.6	0.5	0.57	0.6					15.3	0.55	0.4	0.5
	Glaucoma subject 4	20	1	1	1				Retinitis pigmentosa subject 4	8.5	1	1	0.97
		21	1	1	1					9.5	0.95	1	0.97
		22	1	1	1					10.5	0.95	1	1
		23	0.95	1	0.95					11.5	0.95	1	0.93
		24	0.75	0.8	0.75					12.5	0.95	0.97	0.8
		25	0.75	0.75	0.7					13.5	0.5	0.57	0.55
		26	0.55	0.65	0.55					14.5	0.55	0.43	0.6
		27	0.6	0.55	0.5					15.5	0.35	0.63	0.43
		28	0.55	0.6	0.5					16.5	0.55	0.45	0.5
	Glaucoma subject 5	20	0.9	0.933333	0.966667				Retinitis pigmentosa subject 5	22.5	1	0.95	1
		21	0.9	0.966667	0.95					23.5	1	0.95	1
		22	0.9	0.866667	0.85					24.5	1	0.95	1
		23	0.833333	0.766667	0.8					25.5	0.87	1	1
		24	0.666667	0.7	0.75					26.5	0.9	0.7	0.8
		25	0.5	0.533333	0.566667					27.5	0.5	0.65	0.6
		26	0.566667	0.55	0.466667					28.5	0.5	0.7	0.5
		27	0.5	0.433333	0.466667					29.5	0.47	0.55	0.7
		28	0.5	0.433333	0.466667					30.5	0.53	0.45	0.5
	Glaucoma subject 6	16	0.95	0.933333	0.95
		17	0.9	0.966667	0.95
		18	0.95	0.9	0.95
		19	0.75	0.766667	0.8
		20	0.7	0.733333	0.7
		21	0.55	0.55	0.5
		22	0.5	0.6	0.55
		23	0.5	0.566667	0.55
		24	0.5	0.5	0.5
	Glaucoma subject 7	16	0.95	0.95	0.95
		17	0.95	0.9	0.9
		18	0.9	0.8	0.85
		19	0.8	0.8	0.85
		20	0.85	0.8	0.7
		21	0.65	0.7	0.65
		22	0.6	0.6	0.55
		23	0.55	0.55	0.55
		24	0.5	0.55	0.55
